# Supplementary material for: DNA sequence polymorphisms in a panel of eight candidate bovine imprinted genes and their association with performance traits in Irish Holstein-Friesian cattle
Source: BMC Genet. 2010 Oct 13;11:93. doi: 10.1186/1471-2156-11-93 (PMC2965127; doi:10.1186/1471-2156-11-93)
Supplement: Additional file 2 — Within-gene pairwise SNP linkage disequilibrium (LD) values. This Microsoft Excel file contains D' and r2 measures of LD for each within-gene pairwise SNP combination [file 1471-2156-11-93-S2.XLS]

## Sheet: Additional file 2
Additional file 2. Within-gene pairwise SNP linkage disequilibrium measures for the SNPs analysed in this study.
Gene OR Domain	BTA	SNP 1	SNP 2	D'	r2	Distance between SNPs (bp)
CALCR	4	rs42940187	rs42940189	0.992	0.61	10242
GRB10	4	rs43375833	GRB10 p.A5394141C	0.797	0.016	59231
ZNF215	15	rs42575474	rs42575466	1	0.114	10807
PEG3/ZIM2	18	rs41899910	PEG3 p.C64367437T	0.073	0.001	135934
PEG3/ZIM2	18	rs41899910	PEG3 p.A64370595G	0.033	0.001	139092
PEG3/ZIM2	18	rs41899913	PEG3 p.A64370595G	0.81	0.062	137076
PEG3/ZIM2	18	rs41899910	rs17871322	0.6	0.079	130756
PEG3/ZIM2	18	rs41899913	PEG3 p.C64367437T	0.893	0.084	133918
PEG3/ZIM2	18	rs41899911	PEG3 p.A64370595G	0.853	0.085	138379
PEG3/ZIM2	18	rs41899915	PEG3 p.A64370595G	0.855	0.085	136107
PEG3/ZIM2	18	rs41899913	rs17871322	0.938	0.095	128740
PEG3/ZIM2	18	rs41899911	PEG3 p.C64367437T	0.913	0.108	135221
PEG3/ZIM2	18	rs41899915	PEG3 p.C64367437T	0.915	0.109	132949
PEG3/ZIM2	18	rs41899911	rs17871322	0.931	0.116	130043
PEG3/ZIM2	18	rs41899915	rs17871322	0.932	0.117	127771
PEG3/ZIM2	18	rs17871322	PEG3 p.A64370595G	0.499	0.217	8336
PEG3/ZIM2	18	rs17871322	PEG3 p.C64367437T	0.591	0.338	5178
PEG3/ZIM2	18	rs41899910	rs41899913	0.994	0.485	2016
PEG3/ZIM2	18	rs41899910	rs41899911	1	0.609	713
PEG3/ZIM2	18	rs41899910	rs41899915	1	0.609	2985
PEG3/ZIM2	18	PEG3 p.C64367437T	PEG3 p.A64370595G	0.935	0.793	3158
PEG3/ZIM2	18	rs41899913	rs41899915	0.995	0.799	969
PEG3/ZIM2	18	rs41899911	rs41899913	0.995	0.804	1303
PEG3/ZIM2	18	rs41899911	rs41899915	1	1	2272
TSPAN32	29	TSPAN32 p.C51123729T	rs42637579	0.227	0.002	118
LD measures (r2 and D') were calcuated only for SNPs within genes or within genes belong to a gene clusters (i.e. SNPs within the PEG3 and ZIM2 genes which belong to the PEG3 imprinted gene cluster on BTA18).
